# Supplementary material for: Intracellular Density of Wolbachia Is Mediated by Host Autophagy and the Bacterial Cytoplasmic Incompatibility Gene cifB in a Cell Type-Dependent Manner in Drosophila melanogaster
Source: mBio. 2021 Jan 12;12(1):e02205-20. doi: 10.1128/mBio.02205-20 (PMC7844536; doi:10.1128/mBio.02205-20)
Supplement: TABLE S2 [file mBio.02205-20-st002.xlsx]

## Sheet: Sheet1
Gene	mutant	Original Genotype	Final Genotype for experimental cross	Details	Source
Atg1	RNAi	y[1],v[1];UAS-atg1RNAi/CyO	y[1],v[1];UAS-atg1RNAi/CyO	Knockdown Atg1 in hub and germline	BL44034
Atg8a	RNAi	y[1],v[1]; UAS-Atg8a RNAi/Cyo;	y[1],v[1]; UAS-Atg8a RNAi/Cyo;	Knockdown Atg8a in hub and germline	BL58309
Ref(2)p	RNAi	y[1],sc*,v[1];;UAS-ref(2)pRNAi	;;UAS-ref(2)pRNAi/MKRS	Knockdown Ref(2)p in hub and germline	BL36111
CifA/CifB	Overexpression	w;UAS-CifA;UAS-CifB	w;UAS-CifA/Cyo;UAS-CifB/TM6B	Overexpress CifA/CifB in hub and germline	Seth Bordenstein
Unpaired (Upd)	Gal4 driver	Upd-Gal4;;	Upd-Gal4;;	Drives UAS construct expression in hub cells	Dr. Erika Matunis
nanos	Double nanos driver of Gal4	P{GAL4-nos.NGT}40;P{GAL4::VP16-nos.UTR}CG6325[MVD1]	;NGT;nos	Drives UAS construct expression in the female germline starting at stage2	Dr. Kim McCall
Maternal Triple Driver	MTD	P{w[+mC]=otu-GAL4::VP16.R}1, w[*]; P{w[+mC]=GAL4-nos.NGT}40; P{w[+mC]=GAL4::VP16-nos.UTR}CG6325[MVD1]	Otu;NGT;nos	Drives UAS in female germline throughout development starting in the germarium.	BL31777
