# Supplementary material for: Intracellular Density of Wolbachia Is Mediated by Host Autophagy and the Bacterial Cytoplasmic Incompatibility Gene cifB in a Cell Type-Dependent Manner in Drosophila melanogaster
Source: mBio. 2021 Jan 12;12(1):e02205-20. doi: 10.1128/mBio.02205-20 (PMC7844536; doi:10.1128/mBio.02205-20)
Supplement: TABLE S3 [file mBio.02205-20-st003.xlsx]

## Sheet: Sheet1
RT-qPCR
		mel cont 1	mel cont 2	mel cont 3	mel exp 1	mel exp 2	mel exp 3		Control Average Ct	Ref(2)p knockdown Average	Ttest
avg CT	Ref2p	21.1324	20.8184	20.9042	23.157	23.6539	23.1004		20.9517	23.3038	0.0012048
	RPL32	19.315	18.9651	18.9291	18.4461	18.6201	18.4755		19.0697	18.5139	0.030549
		CS Cont 1	CS Cont 2	CS Cont 3	CS Exp 1	CS Exp 2	CS Exp 3		Control Average Ct	Atg8a knockdown Average	Ttest
avg CT	Atg8	23.9746	23.9318	23.9221	24.1051	23.8474	23.7175		23.9428	23.89	0.68944
	RPL32	19.4201	18.8127	18.924	18.2977	18.0521	18.2682		19.0522	18.206	0.0311425
		wMel Cont Rep 1	wMel Cont Rep 2	wMel Exp Rep 1	wMel Exp Rep 2	CS Cont Rep 1	CS Cont Rep 2	CS Exp Rep 1	CS Exp Rep 2		wMel Control Average Ct	wMel Atg1 knockdown Average Ct	wMel Ttest	CS Control Average Ct	CS Atg1 knockdown Average Ct	CS Ttest
average CT	ATG1	23.3411	23.352	25.1538	25.5214	23.683	23.722	25.7516	25.5611		23.3465	25.3376	0.0584166	23.7025	25.6563	0.0250889
	RPL32	17.7733	17.5034	17.4482	17.5647	17.9096	18.0866	17.6186	17.9138		17.6384	17.5065	0.499795	17.9981	17.7662	0.334348
Wolbachia Quantification
	WF Cont 1	WF Cont 2	WF Cont 3	WF Cont 4	WF Cont 5	WF Exp 1	WF Exp 2	WF Exp 3	WF Exp 4	WF Exp 5		wMel Control	wMel Atg1 RNAi
WSP	21.9319	22.3597	21.4609	21.9094	22.1953	22.5749	22.4297	22.0119	22.5035	22.3973		21.9714	22.3835	0.0584517
1433	24.2128	24.244	23.2356	23.5505	23.7767	24.3316	24.0967	23.5003	23.8245	23.6102		23.8039	23.8726	0.788197
	2D Cont 1	2D Cont 2	2D Cont 3	2D Cont 4	2D Cont 5	2D Exp 1	2D Exp 2	2D Exp 3	2D Exp 4	2D Exp 5		wMel Control	wMel Atg1 RNAi
WSP	20.195	21.0215	19.8903	21.7666	21.0041	22.3698	21.9264	22.0765	22.0713	21.991		20.7755	22.087	0.0153186
1433	22.5413	23.2705	21.8219	23.4226	22.864	24.2413	23.891	23.7391	23.5785	23.5303		22.7841	23.7961	0.0200408
	4D Cont 1	4D Cont 2	4D Cont 5	4D Exp 1	4D Exp 2	4D Exp 5		wMel Control	wMel Atg1 RNAi
WSP	20.8021	19.5937	20.1001	20.4216	20.0367	19.3258		20.1653	19.928	0.643955
1433	22.9595	22.1449	22.0032	22.2184	22.1007	20.989		22.3692	21.7694	0.294263
	wMel Cont1	wMel Cont2	wMel Cont3	wMel Exp1	wMel Exp2	wMel Exp3	CS Cont1	CS Cont2	CS Exp1	CS Exp2		wMel Control	wMel Ref2p	ttest	CS Control	CS ref2p	ttest
WSP	22.6744	24.1368	22.9256	22.6805	22.9968	22.6885	22.3902	22.8448	22.4703	26.1723		23.2456	22.7886	0.419261	22.6175	24.3213	0.525097
14-3-3e	23.7114	25.4944	23.4233	23.4351	24.1904	23.8152	23.3007	24.4787	24.2306	26.526		24.2097	23.8136	0.611132	23.8897	25.3783	0.400421
